# Supplementary material for: Using a pedotransfer (PTF) model to establish GIS-based maps for the main physical and hydraulic soil properties in the eastern region of the Al-Ahsa Oasis, Saudi Arabia
Source: PLoS One. 2022 Oct 20;17(10):e0276259. doi: 10.1371/journal.pone.0276259 (PMC9584395; doi:10.1371/journal.pone.0276259)
Supplement: S1 Data — (XLSX) [file pone.0276259.s001.xlsx]

## Sheet: data
	X dd	Y dd	grid No	clay%	Silt%	sand%	ρ	θs	FC	WP	b	c	d
1	25.427	49.6065	1	16.2	12.1	71.7	1.48336	0.308633	0.154612	0.0943938	10.0751	2.26711	0.0635614
2	25.4223	49.6055	2	16.2	12.1	71.7	1.48336	0.308633	0.154612	0.0943938	10.0751	2.26711	0.0635614
3	25.4202	49.6078	3	8.1	2	89.9	1.548	0.279952	0.138293	0.0861423	9.82531	2.25517	0.0619779
4	25.4165	49.6062	4	10.1	8.1	81.8	1.50896	0.297274	0.148149	0.0911259	9.97616	2.26238	0.0629343
5	25.4121	49.608	5	8.1	6.1	85.9	1.52176	0.291595	0.144918	0.0894919	9.9267	2.26002	0.0626207
6	25.41	49.605	6	8.1	6.1	85.9	1.52176	0.291595	0.144918	0.0894919	9.9267	2.26002	0.0626207
7	25.4074	49.6056	7	8.1	2	89.9	1.548	0.279952	0.138293	0.0861423	9.82531	2.25517	0.0619779
8	25.4033	49.6058	8	16.2	2	81.8	1.548	0.279952	0.138293	0.0861423	9.82531	2.25517	0.0619779
9	25.3999	49.6059	9	20.2	10.1	69.7	1.49616	0.302954	0.151381	0.0927598	10.0256	2.26475	0.0632479
10	25.3959	49.6057	10	18.2	14.1	67.7	1.47056	0.314313	0.157844	0.0960277	10.1245	2.26947	0.063875
11	25.3921	49.6073	11	10.1	2	87.9	1.548	0.279952	0.138293	0.0861423	9.82531	2.25517	0.0619779
12	25.3901	49.6072	12	16.2	8.1	75.8	1.50896	0.297274	0.148149	0.0911259	9.97616	2.26238	0.0629343
13	25.386	49.6053	13	18.2	18.2	63.6	1.44432	0.325955	0.164469	0.0993773	10.2259	2.27432	0.0645178
14	25.3822	49.6061	14	14.1	12.1	73.7	1.48336	0.308633	0.154612	0.0943938	10.0751	2.26711	0.0635614
15	25.3797	49.6064	15	20.2	20.2	59.6	1.43152	0.331635	0.1677	0.101011	10.2754	2.27669	0.0648314
16	25.3758	49.6067	16	14.1	16.2	69.7	1.45712	0.320276	0.161237	0.0977434	10.1765	2.27196	0.0642042
17	25.3736	49.6069	17	16.2	12.1	71.7	1.48336	0.308633	0.154612	0.0943938	10.0751	2.26711	0.0635614
18	25.3695	49.6063	18	20.2	10.1	69.7	1.49616	0.302954	0.151381	0.0927598	10.0256	2.26475	0.0632479
19	25.3664	49.6063	19	18.2	16.2	65.7	1.45712	0.320276	0.161237	0.0977434	10.1765	2.27196	0.0642042
20	25.3628	49.606	20	22.2	16.2	61.6	1.45712	0.320276	0.161237	0.0977434	10.1765	2.27196	0.0642042
21	25.4257	49.6119	21	10.1	6.1	83.8	1.52176	0.291595	0.144918	0.0894919	9.9267	2.26002	0.0626207
22	25.4227	49.6111	22	18.2	16.2	65.7	1.45712	0.320276	0.161237	0.0977434	10.1765	2.27196	0.0642042
23	25.42	49.6128	23	5.1	2	92.9	1.548	0.279952	0.138293	0.0861423	9.82531	2.25517	0.0619779
24	25.4163	49.6096	24	7.1	2	90.9	1.548	0.279952	0.138293	0.0861423	9.82531	2.25517	0.0619779
25	25.4128	49.6118	25	10.1	2	87.9	1.548	0.279952	0.138293	0.0861423	9.82531	2.25517	0.0619779
26	25.4092	49.6124	26	8.1	2	89.9	1.548	0.279952	0.138293	0.0861423	9.82531	2.25517	0.0619779
27	25.4073	49.6115	27	12.1	10.1	77.8	1.49616	0.302954	0.151381	0.0927598	10.0256	2.26475	0.0632479
28	25.4029	49.6121	28	10.1	8.1	81.8	1.50896	0.297274	0.148149	0.0911259	9.97616	2.26238	0.0629343
29	25.4002	49.6125	29	16.2	10.1	73.7	1.49616	0.302954	0.151381	0.0927598	10.0256	2.26475	0.0632479
30	25.3958	49.6128	30	8.1	4	87.9	1.5352	0.285632	0.141524	0.0877763	9.87477	2.25753	0.0622915
32	25.3889	49.6094	32	10.1	6.1	83.8	1.52176	0.291595	0.144918	0.0894919	9.9267	2.26002	0.0626207
33	25.387	49.611	33	10.1	2	87.9	1.548	0.279952	0.138293	0.0861423	9.82531	2.25517	0.0619779
34	25.3829	49.6105	34	5.1	2	92.9	1.548	0.279952	0.138293	0.0861423	9.82531	2.25517	0.0619779
35	25.3791	49.6112	35	8.1	6.1	85.9	1.52176	0.291595	0.144918	0.0894919	9.9267	2.26002	0.0626207
36	25.3762	49.6096	36	10.1	6.1	83.8	1.52176	0.291595	0.144918	0.0894919	9.9267	2.26002	0.0626207
38	25.3698	49.6116	38	16.2	18.2	65.7	1.44432	0.325955	0.164469	0.0993773	10.2259	2.27432	0.0645178
39	25.3663	49.6116	39	8.1	4	87.9	1.5352	0.285632	0.141524	0.0877763	9.87477	2.25753	0.0622915
40	25.3628	49.6107	40	14.1	12.1	73.7	1.48336	0.308633	0.154612	0.0943938	10.0751	2.26711	0.0635614
41	25.4266	49.6151	41	15.2	28.3	56.6	1.37968	0.354636	0.180788	0.107629	10.4757	2.28626	0.0661014
42	25.4238	49.6163	42	9.1	4	86.9	1.5352	0.285632	0.141524	0.0877763	9.87477	2.25753	0.0622915
43	25.4197	49.6163	43	6.1	2	91.9	1.548	0.279952	0.138293	0.0861423	9.82531	2.25517	0.0619779
44	25.4159	49.615	44	6.1	2	91.9	1.548	0.279952	0.138293	0.0861423	9.82531	2.25517	0.0619779
45	25.4116	49.6161	45	7.1	6.1	86.9	1.52176	0.291595	0.144918	0.0894919	9.9267	2.26002	0.0626207
46	25.4087	49.6174	46	11.1	6.1	82.8	1.52176	0.291595	0.144918	0.0894919	9.9267	2.26002	0.0626207
47	25.406	49.6177	47	6.1	2	91.9	1.548	0.279952	0.138293	0.0861423	9.82531	2.25517	0.0619779
48	25.403	49.6152	48	7.1	2	90.9	1.548	0.279952	0.138293	0.0861423	9.82531	2.25517	0.0619779
49	25.3997	49.6164	49	13.1	12.1	74.8	1.48336	0.308633	0.154612	0.0943938	10.0751	2.26711	0.0635614
50	25.3961	49.6168	50	11.1	12.1	76.8	1.48336	0.308633	0.154612	0.0943938	10.0751	2.26711	0.0635614
51	25.3932	49.6156	51	11.1	12.1	76.8	1.48336	0.308633	0.154612	0.0943938	10.0751	2.26711	0.0635614
52	25.3901	49.6146	52	13.1	20.2	66.7	1.43152	0.331635	0.1677	0.101011	10.2754	2.27669	0.0648314
53	25.3868	49.6154	53	11.1	10.1	78.8	1.49616	0.302954	0.151381	0.0927598	10.0256	2.26475	0.0632479
54	25.3821	49.6148	54	13.1	14.1	72.7	1.47056	0.314313	0.157844	0.0960277	10.1245	2.26947	0.063875
55	25.3794	49.6175	55	9.1	6.1	84.9	1.52176	0.291595	0.144918	0.0894919	9.9267	2.26002	0.0626207
56	25.3766	49.6148	56	15.2	6.1	78.8	1.52176	0.291595	0.144918	0.0894919	9.9267	2.26002	0.0626207
59	25.3665	49.6166	59	17.2	16.2	66.7	1.45712	0.320276	0.161237	0.0977434	10.1765	2.27196	0.0642042
60	25.3622	49.6156	60	19.2	16.2	64.7	1.45712	0.320276	0.161237	0.0977434	10.1765	2.27196	0.0642042
61	25.4264	49.6211	61	12.1	4	83.8	1.5352	0.285632	0.141524	0.0877763	9.87477	2.25753	0.0622915
62	25.4233	49.6212	62	14.1	8.1	77.8	1.50896	0.297274	0.148149	0.0911259	9.97616	2.26238	0.0629343
63	25.4194	49.6217	63	12.1	2	85.9	1.548	0.279952	0.138293	0.0861423	9.82531	2.25517	0.0619779
64	25.4167	49.6224	64	20.2	28.3	51.5	1.37968	0.354636	0.180788	0.107629	10.4757	2.28626	0.0661014
65	25.4138	49.6224	65	12.1	2	85.9	1.548	0.279952	0.138293	0.0861423	9.82531	2.25517	0.0619779
66	25.4104	49.6217	66	10.1	6.1	83.8	1.52176	0.291595	0.144918	0.0894919	9.9267	2.26002	0.0626207
67	25.4058	49.6209	67	10.1	2	87.9	1.548	0.279952	0.138293	0.0861423	9.82531	2.25517	0.0619779
68	25.4036	49.6208	68	14.1	6.1	79.8	1.52176	0.291595	0.144918	0.0894919	9.9267	2.26002	0.0626207
69	25.4001	49.6205	69	18.2	10.1	71.7	1.49616	0.302954	0.151381	0.0927598	10.0256	2.26475	0.0632479
70	25.3954	49.6199	70	14.1	4	81.8	1.5352	0.285632	0.141524	0.0877763	9.87477	2.25753	0.0622915
71	25.3921	49.6192	71	9.1	2	88.9	1.548	0.279952	0.138293	0.0861423	9.82531	2.25517	0.0619779
72	25.3894	49.6211	72	18.2	12.1	69.7	1.48336	0.308633	0.154612	0.0943938	10.0751	2.26711	0.0635614
73	25.3855	49.6211	73	14.1	6.1	79.8	1.52176	0.291595	0.144918	0.0894919	9.9267	2.26002	0.0626207
74	25.3818	49.6192	74	12.1	6.1	81.8	1.52176	0.291595	0.144918	0.0894919	9.9267	2.26002	0.0626207
75	25.3799	49.6195	75	16.2	14.1	69.7	1.47056	0.314313	0.157844	0.0960277	10.1245	2.26947	0.063875
79	25.3663	49.6198	79	12.1	6.1	81.8	1.52176	0.291595	0.144918	0.0894919	9.9267	2.26002	0.0626207
80	25.3629	49.6209	80	16.2	10.1	73.7	1.49616	0.302954	0.151381	0.0927598	10.0256	2.26475	0.0632479
81	25.4266	49.6255	81	16.2	10.1	73.7	1.49616	0.302954	0.151381	0.0927598	10.0256	2.26475	0.0632479
82	25.4222	49.6248	82	20.2	10.1	69.7	1.49616	0.302954	0.151381	0.0927598	10.0256	2.26475	0.0632479
83	25.4199	49.6263	83	16.2	2	81.8	1.548	0.279952	0.138293	0.0861423	9.82531	2.25517	0.0619779
84	25.4174	49.6243	84	12.1	6.1	81.8	1.52176	0.291595	0.144918	0.0894919	9.9267	2.26002	0.0626207
85	25.4132	49.6257	85	14.1	6.1	79.8	1.52176	0.291595	0.144918	0.0894919	9.9267	2.26002	0.0626207
86	25.4086	49.627	86	14.1	8.1	77.8	1.50896	0.297274	0.148149	0.0911259	9.97616	2.26238	0.0629343
87	25.4052	49.625	87	12.1	4	83.8	1.5352	0.285632	0.141524	0.0877763	9.87477	2.25753	0.0622915
88	25.4021	49.6257	88	12.1	8.1	79.8	1.50896	0.297274	0.148149	0.0911259	9.97616	2.26238	0.0629343
89	25.4003	49.6264	89	10.1	4	85.9	1.5352	0.285632	0.141524	0.0877763	9.87477	2.25753	0.0622915
90	25.3968	49.6248	90	10.1	4	85.9	1.5352	0.285632	0.141524	0.0877763	9.87477	2.25753	0.0622915
91	25.3923	49.625	91	16.2	18.2	65.7	1.44432	0.325955	0.164469	0.0993773	10.2259	2.27432	0.0645178
92	25.389	49.6261	92	10.1	6.1	83.8	1.52176	0.291595	0.144918	0.0894919	9.9267	2.26002	0.0626207
93	25.3861	49.6266	93	20.2	30.3	49.5	1.36688	0.360315	0.184019	0.109263	10.5252	2.28863	0.0664149
94	25.3834	49.6265	94	10.1	10.1	79.8	1.49616	0.302954	0.151381	0.0927598	10.0256	2.26475	0.0632479
95	25.379	49.6246	95	16.2	12.1	71.7	1.48336	0.308633	0.154612	0.0943938	10.0751	2.26711	0.0635614
96	25.3762	49.6254	96	14.1	12.1	73.7	1.48336	0.308633	0.154612	0.0943938	10.0751	2.26711	0.0635614
97	25.3733	49.6265	97	14.1	8.1	77.8	1.50896	0.297274	0.148149	0.0911259	9.97616	2.26238	0.0629343
98	25.3684	49.624	98	10.1	4	85.9	1.5352	0.285632	0.141524	0.0877763	9.87477	2.25753	0.0622915
99	25.3659	49.6247	99	24.2	10.1	65.7	1.49616	0.302954	0.151381	0.0927598	10.0256	2.26475	0.0632479
100	25.3627	49.6243	100	26.3	16.2	57.6	1.45712	0.320276	0.161237	0.0977434	10.1765	2.27196	0.0642042
101	25.4255	49.6315	101	14.1	4	81.8	1.5352	0.285632	0.141524	0.0877763	9.87477	2.25753	0.0622915
102	25.4231	49.6306	102	16.2	8.1	75.8	1.50896	0.297274	0.148149	0.0911259	9.97616	2.26238	0.0629343
103	25.4207	49.6329	103	14.1	10.1	75.8	1.49616	0.302954	0.151381	0.0927598	10.0256	2.26475	0.0632479
104	25.4162	49.6319	104	11.1	2	86.9	1.548	0.279952	0.138293	0.0861423	9.82531	2.25517	0.0619779
105	25.4128	49.6308	105	14.1	6.1	79.8	1.52176	0.291595	0.144918	0.0894919	9.9267	2.26002	0.0626207
106	25.4099	49.6297	106	10.1	2	87.9	1.548	0.279952	0.138293	0.0861423	9.82531	2.25517	0.0619779
107	25.4058	49.6298	107	14.1	10.1	75.8	1.49616	0.302954	0.151381	0.0927598	10.0256	2.26475	0.0632479
108	25.4034	49.6297	108	12.1	10.1	77.8	1.49616	0.302954	0.151381	0.0927598	10.0256	2.26475	0.0632479
109	25.3987	49.6316	109	10.1	2	87.9	1.548	0.279952	0.138293	0.0861423	9.82531	2.25517	0.0619779
110	25.3957	49.6298	110	14.1	12.1	73.7	1.48336	0.308633	0.154612	0.0943938	10.0751	2.26711	0.0635614
111	25.3925	49.6287	111	10.1	2	87.9	1.548	0.279952	0.138293	0.0861423	9.82531	2.25517	0.0619779
112	25.3896	49.6287	112	12.1	6.1	81.8	1.52176	0.291595	0.144918	0.0894919	9.9267	2.26002	0.0626207
113	25.3859	49.6295	113	12.1	8.1	79.8	1.50896	0.297274	0.148149	0.0911259	9.97616	2.26238	0.0629343
114	25.3821	49.6304	114	12.1	4	83.8	1.5352	0.285632	0.141524	0.0877763	9.87477	2.25753	0.0622915
115	25.3777	49.6306	115	8.1	2	89.9	1.548	0.279952	0.138293	0.0861423	9.82531	2.25517	0.0619779
116	25.3746	49.632	116	16.2	22.2	61.6	1.41872	0.337314	0.170932	0.102645	10.3249	2.27905	0.065145
117	25.3724	49.6309	117	12.1	2	85.9	1.548	0.279952	0.138293	0.0861423	9.82531	2.25517	0.0619779
118	25.3686	49.6296	118	9.1	2	88.9	1.548	0.279952	0.138293	0.0861423	9.82531	2.25517	0.0619779
119	25.3665	49.6295	119	26.3	22.2	51.5	1.41872	0.337314	0.170932	0.102645	10.3249	2.27905	0.065145
120	25.3629	49.6305	120	26.3	16.2	57.6	1.45712	0.320276	0.161237	0.0977434	10.1765	2.27196	0.0642042
121	25.4256	49.6349	121	12.1	6.1	81.8	1.52176	0.291595	0.144918	0.0894919	9.9267	2.26002	0.0626207
122	25.4231	49.6351	122	12.1	4	83.8	1.5352	0.285632	0.141524	0.0877763	9.87477	2.25753	0.0622915
123	25.4197	49.6368	123	10.1	8.1	81.8	1.50896	0.297274	0.148149	0.0911259	9.97616	2.26238	0.0629343
124	25.4159	49.6366	124	12.1	12.1	75.8	1.48336	0.308633	0.154612	0.0943938	10.0751	2.26711	0.0635614
125	25.4122	49.6367	125	9.1	2	88.9	1.548	0.279952	0.138293	0.0861423	9.82531	2.25517	0.0619779
126	25.4092	49.6354	126	10.1	4	85.9	1.5352	0.285632	0.141524	0.0877763	9.87477	2.25753	0.0622915
127	25.4066	49.6342	127	12.1	10.1	77.8	1.49616	0.302954	0.151381	0.0927598	10.0256	2.26475	0.0632479
128	25.4035	49.6349	128	10.1	4	85.9	1.5352	0.285632	0.141524	0.0877763	9.87477	2.25753	0.0622915
129	25.3989	49.636	129	12.1	6.1	81.8	1.52176	0.291595	0.144918	0.0894919	9.9267	2.26002	0.0626207
130	25.3959	49.6346	130	8.1	2	89.9	1.548	0.279952	0.138293	0.0861423	9.82531	2.25517	0.0619779
131	25.3915	49.6341	131	14.1	6.1	79.8	1.52176	0.291595	0.144918	0.0894919	9.9267	2.26002	0.0626207
133	25.3865	49.6371	133	12.1	8.1	79.8	1.50896	0.297274	0.148149	0.0911259	9.97616	2.26238	0.0629343
134	25.3819	49.6348	134	12.1	4	83.8	1.5352	0.285632	0.141524	0.0877763	9.87477	2.25753	0.0622915
135	25.3791	49.6367	135	12.1	8.1	79.8	1.50896	0.297274	0.148149	0.0911259	9.97616	2.26238	0.0629343
136	25.3749	49.6343	136	16.2	8.1	75.8	1.50896	0.297274	0.148149	0.0911259	9.97616	2.26238	0.0629343
137	25.3718	49.6337	137	14.1	8.1	77.8	1.50896	0.297274	0.148149	0.0911259	9.97616	2.26238	0.0629343
138	25.3691	49.6336	138	16.2	2	81.8	1.548	0.279952	0.138293	0.0861423	9.82531	2.25517	0.0619779
140	25.363	49.6367	140	16.2	20.2	63.6	1.43152	0.331635	0.1677	0.101011	10.2754	2.27669	0.0648314
141	25.4268	49.6421	141	12.1	8.1	79.8	1.50896	0.297274	0.148149	0.0911259	9.97616	2.26238	0.0629343
142	25.4238	49.64	142	18.2	36.4	45.5	1.32784	0.377637	0.193876	0.114246	10.676	2.29584	0.0673713
143	25.4178	49.6407	143	12.1	2	85.9	1.548	0.279952	0.138293	0.0861423	9.82531	2.25517	0.0619779
144	25.4146	49.6411	144	14.1	10.1	75.8	1.49616	0.302954	0.151381	0.0927598	10.0256	2.26475	0.0632479
145	25.4132	49.6419	145	6.1	4	89.9	1.5352	0.285632	0.141524	0.0877763	9.87477	2.25753	0.0622915
146	25.4088	49.6406	146	8.1	10.1	81.8	1.49616	0.302954	0.151381	0.0927598	10.0256	2.26475	0.0632479
147	25.4061	49.6397	147	6.1	8.1	85.9	1.50896	0.297274	0.148149	0.0911259	9.97616	2.26238	0.0629343
148	25.4018	49.6392	148	5.1	2	92.9	1.548	0.279952	0.138293	0.0861423	9.82531	2.25517	0.0619779
149	25.4001	49.6395	149	8.1	8.1	83.8	1.50896	0.297274	0.148149	0.0911259	9.97616	2.26238	0.0629343
150	25.3962	49.64	150	6.1	2	91.9	1.548	0.279952	0.138293	0.0861423	9.82531	2.25517	0.0619779
152	25.3893	49.6411	152	1	2	97	1.548	0.279952	0.138293	0.0861423	9.82531	2.25517	0.0619779
154	25.3832	49.6399	154	10.1	10.1	79.8	1.49616	0.302954	0.151381	0.0927598	10.0256	2.26475	0.0632479
155	25.3794	49.6406	155	10.1	8.1	81.8	1.50896	0.297274	0.148149	0.0911259	9.97616	2.26238	0.0629343
156	25.3759	49.6404	156	10.1	12.1	77.8	1.48336	0.308633	0.154612	0.0943938	10.0751	2.26711	0.0635614
157	25.3725	49.6396	157	12.1	6.1	81.8	1.52176	0.291595	0.144918	0.0894919	9.9267	2.26002	0.0626207
158	25.3687	49.64	158	8.1	22.2	69.7	1.41872	0.337314	0.170932	0.102645	10.3249	2.27905	0.065145
160	25.3622	49.641	160	26.3	26.3	47.5	1.39248	0.348957	0.177556	0.105995	10.4263	2.2839	0.0657878
161	25.4255	49.6456	161	10.1	8.1	81.8	1.50896	0.297274	0.148149	0.0911259	9.97616	2.26238	0.0629343
162	25.4227	49.6463	162	14.1	16.2	69.7	1.45712	0.320276	0.161237	0.0977434	10.1765	2.27196	0.0642042
163	25.4186	49.6468	163	3	2	95	1.548	0.279952	0.138293	0.0861423	9.82531	2.25517	0.0619779
164	25.4148	49.6471	164	8.1	2	89.9	1.548	0.279952	0.138293	0.0861423	9.82531	2.25517	0.0619779
165	25.4129	49.6469	165	6.1	2	91.9	1.548	0.279952	0.138293	0.0861423	9.82531	2.25517	0.0619779
166	25.4087	49.6455	166	5.1	2	92.9	1.548	0.279952	0.138293	0.0861423	9.82531	2.25517	0.0619779
167	25.4065	49.6454	167	12.1	2	85.9	1.548	0.279952	0.138293	0.0861423	9.82531	2.25517	0.0619779
168	25.4029	49.6448	168	16.2	10.1	73.7	1.49616	0.302954	0.151381	0.0927598	10.0256	2.26475	0.0632479
169	25.3995	49.6448	169	10.1	6.1	83.8	1.52176	0.291595	0.144918	0.0894919	9.9267	2.26002	0.0626207
170	25.3962	49.6451	170	10.1	6.1	83.8	1.52176	0.291595	0.144918	0.0894919	9.9267	2.26002	0.0626207
171	25.3919	49.6443	171	20.2	24.2	55.6	1.40592	0.342993	0.174163	0.104279	10.3743	2.28142	0.0654585
172	25.3892	49.6447	172	5.1	2	92.9	1.548	0.279952	0.138293	0.0861423	9.82531	2.25517	0.0619779
173	25.3861	49.6442	173	14.1	12.1	73.7	1.48336	0.308633	0.154612	0.0943938	10.0751	2.26711	0.0635614
174	25.3821	49.6448	174	14.1	12.1	73.7	1.48336	0.308633	0.154612	0.0943938	10.0751	2.26711	0.0635614
175	25.3793	49.6446	175	8.1	2	89.9	1.548	0.279952	0.138293	0.0861423	9.82531	2.25517	0.0619779
176	25.3764	49.6452	176	22.2	14.1	63.6	1.47056	0.314313	0.157844	0.0960277	10.1245	2.26947	0.063875
177	25.3714	49.6461	177	16.2	16.2	67.7	1.45712	0.320276	0.161237	0.0977434	10.1765	2.27196	0.0642042
179	25.3653	49.6444	179	6.1	30.3	63.6	1.36688	0.360315	0.184019	0.109263	10.5252	2.28863	0.0664149
180	25.3613	49.646	180	8.1	6.1	85.9	1.52176	0.291595	0.144918	0.0894919	9.9267	2.26002	0.0626207
181	25.4259	49.6521	181	9.1	2	88.9	1.548	0.279952	0.138293	0.0861423	9.82531	2.25517	0.0619779
182	25.4226	49.6499	182	5.1	2	92.9	1.548	0.279952	0.138293	0.0861423	9.82531	2.25517	0.0619779
184	25.4157	49.6504	184	11.1	2	86.9	1.548	0.279952	0.138293	0.0861423	9.82531	2.25517	0.0619779
185	25.4123	49.6497	185	5.1	2	92.9	1.548	0.279952	0.138293	0.0861423	9.82531	2.25517	0.0619779
186	25.409	49.6489	186	5.1	2	92.9	1.548	0.279952	0.138293	0.0861423	9.82531	2.25517	0.0619779
187	25.4065	49.6483	187	8.1	2	89.9	1.548	0.279952	0.138293	0.0861423	9.82531	2.25517	0.0619779
188	25.4027	49.6491	188	12.1	6.1	81.8	1.52176	0.291595	0.144918	0.0894919	9.9267	2.26002	0.0626207
189	25.398	49.649	189	12.1	10.1	77.8	1.49616	0.302954	0.151381	0.0927598	10.0256	2.26475	0.0632479
190	25.3951	49.6497	190	14.1	8.1	77.8	1.50896	0.297274	0.148149	0.0911259	9.97616	2.26238	0.0629343
191	25.3922	49.6516	191	16.2	12.1	71.7	1.48336	0.308633	0.154612	0.0943938	10.0751	2.26711	0.0635614
192	25.3895	49.6507	192	12.1	14.1	73.7	1.47056	0.314313	0.157844	0.0960277	10.1245	2.26947	0.063875
193	25.3855	49.6511	193	12.1	14.1	73.7	1.47056	0.314313	0.157844	0.0960277	10.1245	2.26947	0.063875
194	25.3828	49.6505	194	10.1	16.2	73.7	1.45712	0.320276	0.161237	0.0977434	10.1765	2.27196	0.0642042
195	25.3789	49.6503	195	10.1	18.2	71.7	1.44432	0.325955	0.164469	0.0993773	10.2259	2.27432	0.0645178
196	25.3755	49.6502	196	8.1	6.1	85.9	1.52176	0.291595	0.144918	0.0894919	9.9267	2.26002	0.0626207
197	25.3723	49.6502	197	16.2	24.2	59.6	1.40592	0.342993	0.174163	0.104279	10.3743	2.28142	0.0654585
198	25.3696	49.6498	198	12.1	22.2	65.7	1.41872	0.337314	0.170932	0.102645	10.3249	2.27905	0.065145
199	25.3658	49.6489	199	16.2	8.1	75.8	1.50896	0.297274	0.148149	0.0911259	9.97616	2.26238	0.0629343
200	25.3614	49.6507	200	8.1	32.3	59.6	1.35408	0.365995	0.187251	0.110897	10.5746	2.29099	0.0667285
201	25.4261	49.656	201	10.1	2	87.9	1.548	0.279952	0.138293	0.0861423	9.82531	2.25517	0.0619779
202	25.423	49.6552	202	10.1	8.1	81.8	1.50896	0.297274	0.148149	0.0911259	9.97616	2.26238	0.0629343
203	25.4188	49.6576	203	8.1	6.1	85.9	1.52176	0.291595	0.144918	0.0894919	9.9267	2.26002	0.0626207
204	25.4162	49.6577	204	10.1	2	87.9	1.548	0.279952	0.138293	0.0861423	9.82531	2.25517	0.0619779
205	25.4128	49.6576	205	8.1	2	89.9	1.548	0.279952	0.138293	0.0861423	9.82531	2.25517	0.0619779
206	25.4081	49.6564	206	10.1	4	85.9	1.5352	0.285632	0.141524	0.0877763	9.87477	2.25753	0.0622915
207	25.4059	49.6549	207	7.1	2	90.9	1.548	0.279952	0.138293	0.0861423	9.82531	2.25517	0.0619779
208	25.4034	49.6558	208	13.1	10.1	76.8	1.49616	0.302954	0.151381	0.0927598	10.0256	2.26475	0.0632479
209	25.399	49.6553	209	17.2	14.1	68.7	1.47056	0.314313	0.157844	0.0960277	10.1245	2.26947	0.063875
210	25.3963	49.6554	210	15.2	16.2	68.7	1.45712	0.320276	0.161237	0.0977434	10.1765	2.27196	0.0642042
211	25.3934	49.6549	211	13.1	18.2	68.7	1.44432	0.325955	0.164469	0.0993773	10.2259	2.27432	0.0645178
212	25.3889	49.6536	212	13.1	10.1	76.8	1.49616	0.302954	0.151381	0.0927598	10.0256	2.26475	0.0632479
213	25.3845	49.6546	213	15.2	18.2	66.7	1.44432	0.325955	0.164469	0.0993773	10.2259	2.27432	0.0645178
214	25.3826	49.655	214	15.2	12.1	72.7	1.48336	0.308633	0.154612	0.0943938	10.0751	2.26711	0.0635614
215	25.3789	49.6552	215	13.1	12.1	74.8	1.48336	0.308633	0.154612	0.0943938	10.0751	2.26711	0.0635614
216	25.3754	49.6552	216	9.1	10.1	80.8	1.49616	0.302954	0.151381	0.0927598	10.0256	2.26475	0.0632479
217	25.3721	49.6552	217	7.1	4	88.9	1.5352	0.285632	0.141524	0.0877763	9.87477	2.25753	0.0622915
218	25.3686	49.6551	218	15.2	6.1	78.8	1.52176	0.291595	0.144918	0.0894919	9.9267	2.26002	0.0626207
219	25.3649	49.6544	219	13.1	22.2	64.7	1.41872	0.337314	0.170932	0.102645	10.3249	2.27905	0.065145
220	25.3624	49.6554	220	13.1	24.2	62.6	1.40592	0.342993	0.174163	0.104279	10.3743	2.28142	0.0654585
221	25.427	49.6595	221	11.1	20.2	68.7	1.43152	0.331635	0.1677	0.101011	10.2754	2.27669	0.0648314
222	25.4232	49.66	222	9.1	10.1	80.8	1.49616	0.302954	0.151381	0.0927598	10.0256	2.26475	0.0632479
223	25.4193	49.6606	223	9.1	4	86.9	1.5352	0.285632	0.141524	0.0877763	9.87477	2.25753	0.0622915
224	25.4163	49.661	224	11.1	10.1	78.8	1.49616	0.302954	0.151381	0.0927598	10.0256	2.26475	0.0632479
225	25.4132	49.661	225	15.2	16.2	68.7	1.45712	0.320276	0.161237	0.0977434	10.1765	2.27196	0.0642042
226	25.4088	49.6616	226	11.1	16.2	72.7	1.45712	0.320276	0.161237	0.0977434	10.1765	2.27196	0.0642042
227	25.4052	49.66	227	10.1	6.1	83.8	1.52176	0.291595	0.144918	0.0894919	9.9267	2.26002	0.0626207
228	25.4035	49.6596	228	12.1	8.1	79.8	1.50896	0.297274	0.148149	0.0911259	9.97616	2.26238	0.0629343
229	25.3996	49.6606	229	14.1	16.2	69.7	1.45712	0.320276	0.161237	0.0977434	10.1765	2.27196	0.0642042
230	25.3955	49.6601	230	6.1	2	91.9	1.548	0.279952	0.138293	0.0861423	9.82531	2.25517	0.0619779
231	25.3921	49.66	231	18.2	16.2	65.7	1.45712	0.320276	0.161237	0.0977434	10.1765	2.27196	0.0642042
232	25.3889	49.6602	232	9.1	2	88.9	1.548	0.279952	0.138293	0.0861423	9.82531	2.25517	0.0619779
233	25.386	49.6593	233	12.1	18.2	69.7	1.44432	0.325955	0.164469	0.0993773	10.2259	2.27432	0.0645178
234	25.3827	49.66	234	20.2	20.2	59.6	1.43152	0.331635	0.1677	0.101011	10.2754	2.27669	0.0648314
235	25.3787	49.6603	235	20.2	22.2	57.6	1.41872	0.337314	0.170932	0.102645	10.3249	2.27905	0.065145
237	25.372	49.6601	237	20.2	24.2	55.6	1.40592	0.342993	0.174163	0.104279	10.3743	2.28142	0.0654585
238	25.3686	49.6601	238	14.1	20.2	65.7	1.43152	0.331635	0.1677	0.101011	10.2754	2.27669	0.0648314
240	25.3619	49.6606	240	12.1	20.2	67.7	1.43152	0.331635	0.1677	0.101011	10.2754	2.27669	0.0648314
241	25.4248	49.6663	241	12.1	8.1	79.8	1.50896	0.297274	0.148149	0.0911259	9.97616	2.26238	0.0629343
242	25.4222	49.6656	242	8.1	2	89.9	1.548	0.279952	0.138293	0.0861423	9.82531	2.25517	0.0619779
243	25.4195	49.6667	243	12.1	12.1	75.8	1.48336	0.308633	0.154612	0.0943938	10.0751	2.26711	0.0635614
244	25.4156	49.6665	244	16.2	16.2	67.7	1.45712	0.320276	0.161237	0.0977434	10.1765	2.27196	0.0642042
245	25.4125	49.6658	245	8.1	6.1	85.9	1.52176	0.291595	0.144918	0.0894919	9.9267	2.26002	0.0626207
246	25.4094	49.6647	246	10.1	6.1	83.8	1.52176	0.291595	0.144918	0.0894919	9.9267	2.26002	0.0626207
247	25.406	49.6661	247	10.1	6.1	83.8	1.52176	0.291595	0.144918	0.0894919	9.9267	2.26002	0.0626207
248	25.4024	49.6659	248	10.1	8.1	81.8	1.50896	0.297274	0.148149	0.0911259	9.97616	2.26238	0.0629343
249	25.3998	49.666	249	18.2	24.2	57.6	1.40592	0.342993	0.174163	0.104279	10.3743	2.28142	0.0654585
250	25.3957	49.6648	250	12.1	10.1	77.8	1.49616	0.302954	0.151381	0.0927598	10.0256	2.26475	0.0632479
251	25.3908	49.6653	251	14.1	24.2	61.6	1.40592	0.342993	0.174163	0.104279	10.3743	2.28142	0.0654585
252	25.3878	49.6651	252	18.2	16.2	65.7	1.45712	0.320276	0.161237	0.0977434	10.1765	2.27196	0.0642042
253	25.3845	49.6651	253	10.1	32.3	57.6	1.35408	0.365995	0.187251	0.110897	10.5746	2.29099	0.0667285
254	25.3816	49.6648	254	26.3	18.2	55.6	1.44432	0.325955	0.164469	0.0993773	10.2259	2.27432	0.0645178
255	25.3785	49.6652	255	8.1	30.3	61.6	1.36688	0.360315	0.184019	0.109263	10.5252	2.28863	0.0664149
256	25.3751	49.665	256	8.1	8.1	83.8	1.50896	0.297274	0.148149	0.0911259	9.97616	2.26238	0.0629343
257	25.3717	49.6651	257	8.1	8.1	83.8	1.50896	0.297274	0.148149	0.0911259	9.97616	2.26238	0.0629343
258	25.3685	49.665	258	6.1	18.2	75.8	1.44432	0.325955	0.164469	0.0993773	10.2259	2.27432	0.0645178
259	25.3651	49.6651	259	6.1	20.2	73.7	1.43152	0.331635	0.1677	0.101011	10.2754	2.27669	0.0648314
260	25.3619	49.6657	260	6.1	26.3	67.7	1.39248	0.348957	0.177556	0.105995	10.4263	2.2839	0.0657878
261	25.4263	49.6711	261	8.1	10.1	81.8	1.49616	0.302954	0.151381	0.0927598	10.0256	2.26475	0.0632479
262	25.4225	49.6709	262	3	2	95	1.548	0.279952	0.138293	0.0861423	9.82531	2.25517	0.0619779
263	25.4181	49.671	263	10.1	14.1	75.8	1.47056	0.314313	0.157844	0.0960277	10.1245	2.26947	0.063875
264	25.4155	49.6717	264	10.1	10.1	79.8	1.49616	0.302954	0.151381	0.0927598	10.0256	2.26475	0.0632479
265	25.4132	49.6709	265	10.1	12.1	77.8	1.48336	0.308633	0.154612	0.0943938	10.0751	2.26711	0.0635614
266	25.4092	49.6708	266	12.1	12.1	75.8	1.48336	0.308633	0.154612	0.0943938	10.0751	2.26711	0.0635614
267	25.4049	49.6696	267	10.1	12.1	77.8	1.48336	0.308633	0.154612	0.0943938	10.0751	2.26711	0.0635614
268	25.4014	49.6709	268	12.1	14.1	73.7	1.47056	0.314313	0.157844	0.0960277	10.1245	2.26947	0.063875
269	25.3983	49.67	269	14.1	10.1	75.8	1.49616	0.302954	0.151381	0.0927598	10.0256	2.26475	0.0632479
270	25.3962	49.6719	270	16.2	6.1	77.8	1.52176	0.291595	0.144918	0.0894919	9.9267	2.26002	0.0626207
271	25.3906	49.6716	271	12.1	12.1	75.8	1.48336	0.308633	0.154612	0.0943938	10.0751	2.26711	0.0635614
272	25.388	49.6703	272	12.1	18.2	69.7	1.44432	0.325955	0.164469	0.0993773	10.2259	2.27432	0.0645178
273	25.385	49.6701	273	12.1	14.1	73.7	1.47056	0.314313	0.157844	0.0960277	10.1245	2.26947	0.063875
274	25.3812	49.6703	274	10.1	10.1	79.8	1.49616	0.302954	0.151381	0.0927598	10.0256	2.26475	0.0632479
275	25.3777	49.6703	275	10.1	14.1	75.8	1.47056	0.314313	0.157844	0.0960277	10.1245	2.26947	0.063875
276	25.3745	49.6704	276	10.1	22.2	67.7	1.41872	0.337314	0.170932	0.102645	10.3249	2.27905	0.065145
277	25.3706	49.6708	277	14.1	16.2	69.7	1.45712	0.320276	0.161237	0.0977434	10.1765	2.27196	0.0642042
278	25.3686	49.671	278	18.2	16.2	65.7	1.45712	0.320276	0.161237	0.0977434	10.1765	2.27196	0.0642042
279	25.3649	49.6696	279	12.1	12.1	75.8	1.48336	0.308633	0.154612	0.0943938	10.0751	2.26711	0.0635614
280	25.3611	49.6702	280	8.1	2	89.9	1.548	0.279952	0.138293	0.0861423	9.82531	2.25517	0.0619779
281	25.4253	49.6751	281	12.1	8.1	79.8	1.50896	0.297274	0.148149	0.0911259	9.97616	2.26238	0.0629343
282	25.4227	49.6742	282	8.1	2	89.9	1.548	0.279952	0.138293	0.0861423	9.82531	2.25517	0.0619779
283	25.4193	49.6756	283	10.1	4	85.9	1.5352	0.285632	0.141524	0.0877763	9.87477	2.25753	0.0622915
284	25.4155	49.6763	284	16.2	14.1	69.7	1.47056	0.314313	0.157844	0.0960277	10.1245	2.26947	0.063875
285	25.413	49.6762	285	10.1	8.1	81.8	1.50896	0.297274	0.148149	0.0911259	9.97616	2.26238	0.0629343
287	25.4051	49.6749	287	8.1	4	87.9	1.5352	0.285632	0.141524	0.0877763	9.87477	2.25753	0.0622915
288	25.4014	49.6746	288	14.1	10.1	75.8	1.49616	0.302954	0.151381	0.0927598	10.0256	2.26475	0.0632479
289	25.3984	49.6763	289	10.1	16.2	73.7	1.45712	0.320276	0.161237	0.0977434	10.1765	2.27196	0.0642042
290	25.3939	49.6747	290	10.1	8.1	81.8	1.50896	0.297274	0.148149	0.0911259	9.97616	2.26238	0.0629343
291	25.3917	49.6768	291	10.1	12.1	77.8	1.48336	0.308633	0.154612	0.0943938	10.0751	2.26711	0.0635614
292	25.3884	49.6757	292	10.1	8.1	81.8	1.50896	0.297274	0.148149	0.0911259	9.97616	2.26238	0.0629343
293	25.385	49.6768	293	10.1	10.1	79.8	1.49616	0.302954	0.151381	0.0927598	10.0256	2.26475	0.0632479
294	25.3811	49.6761	294	10.1	6.1	83.8	1.52176	0.291595	0.144918	0.0894919	9.9267	2.26002	0.0626207
295	25.3777	49.6759	295	8.1	8.1	83.8	1.50896	0.297274	0.148149	0.0911259	9.97616	2.26238	0.0629343
296	25.3745	49.6756	296	10.1	4	85.9	1.5352	0.285632	0.141524	0.0877763	9.87477	2.25753	0.0622915
297	25.3703	49.6746	297	16.2	22.2	61.6	1.41872	0.337314	0.170932	0.102645	10.3249	2.27905	0.065145
298	25.3681	49.6761	298	10.1	14.1	75.8	1.47056	0.314313	0.157844	0.0960277	10.1245	2.26947	0.063875
299	25.3636	49.6755	299	10.1	12.1	77.8	1.48336	0.308633	0.154612	0.0943938	10.0751	2.26711	0.0635614
300	25.3612	49.6745	300	6.1	4	89.9	1.5352	0.285632	0.141524	0.0877763	9.87477	2.25753	0.0622915
301	25.4256	49.6818	301	12.1	10.1	77.8	1.49616	0.302954	0.151381	0.0927598	10.0256	2.26475	0.0632479
302	25.4219	49.6812	302	14.1	18.2	67.7	1.44432	0.325955	0.164469	0.0993773	10.2259	2.27432	0.0645178
303	25.4175	49.6796	303	16.2	16.2	67.7	1.45712	0.320276	0.161237	0.0977434	10.1765	2.27196	0.0642042
304	25.4162	49.68	304	14.1	20.2	65.7	1.43152	0.331635	0.1677	0.101011	10.2754	2.27669	0.0648314
305	25.4108	49.6811	305	16.2	20.2	63.6	1.43152	0.331635	0.1677	0.101011	10.2754	2.27669	0.0648314
306	25.4093	49.6805	306	14.1	20.2	65.7	1.43152	0.331635	0.1677	0.101011	10.2754	2.27669	0.0648314
307	25.4054	49.6794	307	12.1	16.2	71.7	1.45712	0.320276	0.161237	0.0977434	10.1765	2.27196	0.0642042
308	25.4014	49.6808	308	12.1	14.1	73.7	1.47056	0.314313	0.157844	0.0960277	10.1245	2.26947	0.063875
309	25.3983	49.6797	309	16.2	18.2	65.7	1.44432	0.325955	0.164469	0.0993773	10.2259	2.27432	0.0645178
310	25.3948	49.6794	310	14.1	8.1	77.8	1.50896	0.297274	0.148149	0.0911259	9.97616	2.26238	0.0629343
311	25.3914	49.6811	311	10.1	4	85.9	1.5352	0.285632	0.141524	0.0877763	9.87477	2.25753	0.0622915
312	25.3875	49.6796	312	12.1	2	85.9	1.548	0.279952	0.138293	0.0861423	9.82531	2.25517	0.0619779
313	25.3834	49.6797	313	14.1	10.1	75.8	1.49616	0.302954	0.151381	0.0927598	10.0256	2.26475	0.0632479
314	25.3812	49.6806	314	16.2	10.1	73.7	1.49616	0.302954	0.151381	0.0927598	10.0256	2.26475	0.0632479
315	25.3775	49.6814	315	14.1	8.1	77.8	1.50896	0.297274	0.148149	0.0911259	9.97616	2.26238	0.0629343
316	25.3745	49.6811	316	18.2	8.1	73.7	1.50896	0.297274	0.148149	0.0911259	9.97616	2.26238	0.0629343
318	25.3683	49.6807	318	12.1	10.1	77.8	1.49616	0.302954	0.151381	0.0927598	10.0256	2.26475	0.0632479
319	25.3638	49.6816	319	5.1	2	92.9	1.548	0.279952	0.138293	0.0861423	9.82531	2.25517	0.0619779
320	25.3608	49.6792	320	18.2	18.2	63.6	1.44432	0.325955	0.164469	0.0993773	10.2259	2.27432	0.0645178
321	25.4259	49.685	321	7.1	2	90.9	1.548	0.279952	0.138293	0.0861423	9.82531	2.25517	0.0619779
322	25.4224	49.6851	322	10.1	12.1	77.8	1.48336	0.308633	0.154612	0.0943938	10.0751	2.26711	0.0635614
323	25.419	49.6856	323	12.1	16.2	71.7	1.45712	0.320276	0.161237	0.0977434	10.1765	2.27196	0.0642042
324	25.4161	49.6858	324	12.1	16.2	71.7	1.45712	0.320276	0.161237	0.0977434	10.1765	2.27196	0.0642042
325	25.4081	49.6853	325	10.1	14.1	75.8	1.47056	0.314313	0.157844	0.0960277	10.1245	2.26947	0.063875
326	25.4121	49.684	325	10.1	14.1	75.8	1.47056	0.314313	0.157844	0.0960277	10.1245	2.26947	0.063875
327	25.4048	49.6854	327	8.1	10.1	81.8	1.49616	0.302954	0.151381	0.0927598	10.0256	2.26475	0.0632479
328	25.4002	49.6831	328	14.1	14.1	71.7	1.47056	0.314313	0.157844	0.0960277	10.1245	2.26947	0.063875
329	25.3976	49.6842	329	10.1	18.2	71.7	1.44432	0.325955	0.164469	0.0993773	10.2259	2.27432	0.0645178
330	25.3946	49.6844	330	14.1	14.1	71.7	1.47056	0.314313	0.157844	0.0960277	10.1245	2.26947	0.063875
331	25.3915	49.6852	331	12.1	10.1	77.8	1.49616	0.302954	0.151381	0.0927598	10.0256	2.26475	0.0632479
332	25.3882	49.6862	332	10.1	10.1	79.8	1.49616	0.302954	0.151381	0.0927598	10.0256	2.26475	0.0632479
333	25.3837	49.6849	333	10.1	12.1	77.8	1.48336	0.308633	0.154612	0.0943938	10.0751	2.26711	0.0635614
334	25.382	49.6836	334	14.1	10.1	75.8	1.49616	0.302954	0.151381	0.0927598	10.0256	2.26475	0.0632479
335	25.3791	49.6855	335	8.1	8.1	83.8	1.50896	0.297274	0.148149	0.0911259	9.97616	2.26238	0.0629343
336	25.3747	49.6853	336	8.1	12.1	79.8	1.48336	0.308633	0.154612	0.0943938	10.0751	2.26711	0.0635614
337	25.3707	49.686	337	6.1	6.1	87.9	1.52176	0.291595	0.144918	0.0894919	9.9267	2.26002	0.0626207
338	25.3679	49.6838	338	8.1	10.1	81.8	1.49616	0.302954	0.151381	0.0927598	10.0256	2.26475	0.0632479
339	25.3642	49.6853	339	10.1	8.1	81.8	1.50896	0.297274	0.148149	0.0911259	9.97616	2.26238	0.0629343
340	25.3605	49.6857	340	10.1	8.1	81.8	1.50896	0.297274	0.148149	0.0911259	9.97616	2.26238	0.0629343
341	25.4257	49.689	341	12.1	6.1	81.8	1.52176	0.291595	0.144918	0.0894919	9.9267	2.26002	0.0626207
342	25.4224	49.6899	342	10.1	10.1	79.8	1.49616	0.302954	0.151381	0.0927598	10.0256	2.26475	0.0632479
343	25.4194	49.6891	343	10.1	12.1	77.8	1.48336	0.308633	0.154612	0.0943938	10.0751	2.26711	0.0635614
344	25.4151	49.6906	344	14.1	12.1	73.7	1.48336	0.308633	0.154612	0.0943938	10.0751	2.26711	0.0635614
345	25.4083	49.6903	346	10.1	12.1	77.8	1.48336	0.308633	0.154612	0.0943938	10.0751	2.26711	0.0635614
346	25.4048	49.6903	347	12.1	14.1	73.7	1.47056	0.314313	0.157844	0.0960277	10.1245	2.26947	0.063875
348	25.3977	49.6904	349	16.2	20.2	63.6	1.43152	0.331635	0.1677	0.101011	10.2754	2.27669	0.0648314
349	25.3952	49.691	350	14.1	18.2	67.7	1.44432	0.325955	0.164469	0.0993773	10.2259	2.27432	0.0645178
350	25.3919	49.6909	351	14.1	14.1	71.7	1.47056	0.314313	0.157844	0.0960277	10.1245	2.26947	0.063875
351	25.3875	49.6922	352	12.1	6.1	81.8	1.52176	0.291595	0.144918	0.0894919	9.9267	2.26002	0.0626207
352	25.3837	49.6899	353	10.1	8.1	81.8	1.50896	0.297274	0.148149	0.0911259	9.97616	2.26238	0.0629343
353	25.3812	49.6916	354	6.1	32.3	61.6	1.35408	0.365995	0.187251	0.110897	10.5746	2.29099	0.0667285
354	25.3776	49.6905	355	14.1	12.1	73.7	1.48336	0.308633	0.154612	0.0943938	10.0751	2.26711	0.0635614
355	25.3735	49.6889	356	8.1	8.1	83.8	1.50896	0.297274	0.148149	0.0911259	9.97616	2.26238	0.0629343
356	25.3719	49.6898	357	14.1	12.1	73.7	1.48336	0.308633	0.154612	0.0943938	10.0751	2.26711	0.0635614
357	25.3669	49.6911	358	10.1	8.1	81.8	1.50896	0.297274	0.148149	0.0911259	9.97616	2.26238	0.0629343
358	25.3638	49.69	359	10.1	6.1	83.8	1.52176	0.291595	0.144918	0.0894919	9.9267	2.26002	0.0626207
359	25.3611	49.6905	360	12.1	8.1	79.8	1.50896	0.297274	0.148149	0.0911259	9.97616	2.26238	0.0629343
360	25.4241	49.6959	361	12.1	14.1	73.7	1.47056	0.314313	0.157844	0.0960277	10.1245	2.26947	0.063875
361	25.4225	49.6943	362	12.1	12.1	75.8	1.48336	0.308633	0.154612	0.0943938	10.0751	2.26711	0.0635614
362	25.4183	49.6951	363	14.1	14.1	71.7	1.47056	0.314313	0.157844	0.0960277	10.1245	2.26947	0.063875
363	25.4155	49.6934	364	10.1	10.1	79.8	1.49616	0.302954	0.151381	0.0927598	10.0256	2.26475	0.0632479
364	25.4123	49.6927	365	18.2	22.2	59.6	1.41872	0.337314	0.170932	0.102645	10.3249	2.27905	0.065145
365	25.4121	49.6943	365	18.2	22.2	59.6	1.41872	0.337314	0.170932	0.102645	10.3249	2.27905	0.065145
366	25.4083	49.6961	366	12.1	6.1	81.8	1.52176	0.291595	0.144918	0.0894919	9.9267	2.26002	0.0626207
367	25.4048	49.6965	367	8.1	2	89.9	1.548	0.279952	0.138293	0.0861423	9.82531	2.25517	0.0619779
368	25.4016	49.6957	368	12.1	10.1	77.8	1.49616	0.302954	0.151381	0.0927598	10.0256	2.26475	0.0632479
369	25.3979	49.6947	369	18.2	10.1	71.7	1.49616	0.302954	0.151381	0.0927598	10.0256	2.26475	0.0632479
370	25.3945	49.6949	370	14.1	14.1	71.7	1.47056	0.314313	0.157844	0.0960277	10.1245	2.26947	0.063875
371	25.3913	49.6952	371	8.1	4	87.9	1.5352	0.285632	0.141524	0.0877763	9.87477	2.25753	0.0622915
372	25.3871	49.6956	372	8.1	8.1	83.8	1.50896	0.297274	0.148149	0.0911259	9.97616	2.26238	0.0629343
373	25.3846	49.6962	373	10.1	2	87.9	1.548	0.279952	0.138293	0.0861423	9.82531	2.25517	0.0619779
374	25.3816	49.6957	374	12.1	16.2	71.7	1.45712	0.320276	0.161237	0.0977434	10.1765	2.27196	0.0642042
375	25.3779	49.6951	375	12.1	14.1	73.7	1.47056	0.314313	0.157844	0.0960277	10.1245	2.26947	0.063875
376	25.374	49.6952	376	8.1	4	87.9	1.5352	0.285632	0.141524	0.0877763	9.87477	2.25753	0.0622915
377	25.3715	49.6949	377	10.1	14.1	75.8	1.47056	0.314313	0.157844	0.0960277	10.1245	2.26947	0.063875
378	25.3676	49.6961	378	10.1	10.1	79.8	1.49616	0.302954	0.151381	0.0927598	10.0256	2.26475	0.0632479
379	25.364	49.6958	379	8.1	12.1	79.8	1.48336	0.308633	0.154612	0.0943938	10.0751	2.26711	0.0635614
380	25.3606	49.6946	380	8.1	10.1	81.8	1.49616	0.302954	0.151381	0.0927598	10.0256	2.26475	0.0632479
381	25.4254	49.701	381	6.1	2	91.9	1.548	0.279952	0.138293	0.0861423	9.82531	2.25517	0.0619779
382	25.4216	49.7002	382	16.2	18.2	65.7	1.44432	0.325955	0.164469	0.0993773	10.2259	2.27432	0.0645178
383	25.4184	49.7009	383	18.2	20.2	61.6	1.43152	0.331635	0.1677	0.101011	10.2754	2.27669	0.0648314
384	25.4145	49.7001	384	12.1	22.2	65.7	1.41872	0.337314	0.170932	0.102645	10.3249	2.27905	0.065145
385	25.4119	49.7006	385	12.1	16.2	71.7	1.45712	0.320276	0.161237	0.0977434	10.1765	2.27196	0.0642042
386	25.4082	49.6996	386	10.1	10.1	79.8	1.49616	0.302954	0.151381	0.0927598	10.0256	2.26475	0.0632479
387	25.4046	49.6999	387	14.1	14.1	71.7	1.47056	0.314313	0.157844	0.0960277	10.1245	2.26947	0.063875
388	25.4016	49.7005	388	12.1	16.2	71.7	1.45712	0.320276	0.161237	0.0977434	10.1765	2.27196	0.0642042
389	25.3982	49.7002	389	16.2	24.2	59.6	1.40592	0.342993	0.174163	0.104279	10.3743	2.28142	0.0654585
390	25.3933	49.6988	390	14.1	16.2	69.7	1.45712	0.320276	0.161237	0.0977434	10.1765	2.27196	0.0642042
391	25.3903	49.7009	391	12.1	28.3	59.6	1.37968	0.354636	0.180788	0.107629	10.4757	2.28626	0.0661014
392	25.3877	49.6991	392	8.1	36.4	55.6	1.32784	0.377637	0.193876	0.114246	10.676	2.29584	0.0673713
393	25.3844	49.7002	393	8.1	4	87.9	1.5352	0.285632	0.141524	0.0877763	9.87477	2.25753	0.0622915
394	25.382	49.7008	394	10.1	4	85.9	1.5352	0.285632	0.141524	0.0877763	9.87477	2.25753	0.0622915
395	25.3776	49.7003	395	12.1	20.2	67.7	1.43152	0.331635	0.1677	0.101011	10.2754	2.27669	0.0648314
396	25.3738	49.6998	396	4	32.3	63.6	1.35408	0.365995	0.187251	0.110897	10.5746	2.29099	0.0667285
399	25.3644	49.7001	399	4	26.3	69.7	1.39248	0.348957	0.177556	0.105995	10.4263	2.2839	0.0657878
400	25.3605	49.6997	400	6.1	22.2	71.7	1.41872	0.337314	0.170932	0.102645	10.3249	2.27905	0.065145
401	25.4252	49.7057	401	10.1	22.2	67.7	1.41872	0.337314	0.170932	0.102645	10.3249	2.27905	0.065145
402	25.4227	49.7058	402	12.1	26.3	61.6	1.39248	0.348957	0.177556	0.105995	10.4263	2.2839	0.0657878
403	25.4181	49.7071	403	8.1	20.2	71.7	1.43152	0.331635	0.1677	0.101011	10.2754	2.27669	0.0648314
404	25.4151	49.7047	404	10.1	12.1	77.8	1.48336	0.308633	0.154612	0.0943938	10.0751	2.26711	0.0635614
405	25.4124	49.7053	405	14.1	28.3	57.6	1.37968	0.354636	0.180788	0.107629	10.4757	2.28626	0.0661014
406	25.4082	49.7055	406	10.1	24.2	65.7	1.40592	0.342993	0.174163	0.104279	10.3743	2.28142	0.0654585
407	25.4049	49.7058	407	8.1	24.2	67.7	1.40592	0.342993	0.174163	0.104279	10.3743	2.28142	0.0654585
408	25.4018	49.7051	408	10.1	16.2	73.7	1.45712	0.320276	0.161237	0.0977434	10.1765	2.27196	0.0642042
409	25.3977	49.7059	409	10.1	16.2	73.7	1.45712	0.320276	0.161237	0.0977434	10.1765	2.27196	0.0642042
410	25.3943	49.7051	410	10.1	14.1	75.8	1.47056	0.314313	0.157844	0.0960277	10.1245	2.26947	0.063875
411	25.3912	49.7065	411	12.1	8.1	79.8	1.50896	0.297274	0.148149	0.0911259	9.97616	2.26238	0.0629343
412	25.3879	49.7046	412	12.1	14.1	73.7	1.47056	0.314313	0.157844	0.0960277	10.1245	2.26947	0.063875
413	25.3839	49.705	413	14.1	16.2	69.7	1.45712	0.320276	0.161237	0.0977434	10.1765	2.27196	0.0642042
414	25.3818	49.7053	414	10.1	8.1	81.8	1.50896	0.297274	0.148149	0.0911259	9.97616	2.26238	0.0629343
415	25.3762	49.7057	415	8.1	6.1	85.9	1.52176	0.291595	0.144918	0.0894919	9.9267	2.26002	0.0626207
416	25.3734	49.7041	416	10.1	10.1	79.8	1.49616	0.302954	0.151381	0.0927598	10.0256	2.26475	0.0632479
417	25.3706	49.7045	417	8.1	10.1	81.8	1.49616	0.302954	0.151381	0.0927598	10.0256	2.26475	0.0632479
418	25.3679	49.7052	418	8.1	8.1	83.8	1.50896	0.297274	0.148149	0.0911259	9.97616	2.26238	0.0629343
419	25.3638	49.7047	419	10.1	14.1	75.8	1.47056	0.314313	0.157844	0.0960277	10.1245	2.26947	0.063875
420	25.3608	49.706	420	12.1	12.1	75.8	1.48336	0.308633	0.154612	0.0943938	10.0751	2.26711	0.0635614
421	25.4258	49.7106	421	14.1	20.2	65.7	1.43152	0.331635	0.1677	0.101011	10.2754	2.27669	0.0648314
422	25.4229	49.7109	422	8.1	12.1	79.8	1.48336	0.308633	0.154612	0.0943938	10.0751	2.26711	0.0635614
423	25.4193	49.7094	423	16.2	28.3	55.6	1.37968	0.354636	0.180788	0.107629	10.4757	2.28626	0.0661014
424	25.4155	49.7091	424	14.1	28.3	57.6	1.37968	0.354636	0.180788	0.107629	10.4757	2.28626	0.0661014
425	25.411	49.7097	425	12.1	20.2	67.7	1.43152	0.331635	0.1677	0.101011	10.2754	2.27669	0.0648314
426	25.408	49.7099	426	10.1	14.1	75.8	1.47056	0.314313	0.157844	0.0960277	10.1245	2.26947	0.063875
428	25.401	49.7112	428	14.1	14.1	71.7	1.47056	0.314313	0.157844	0.0960277	10.1245	2.26947	0.063875
429	25.3985	49.7106	429	14.1	18.2	67.7	1.44432	0.325955	0.164469	0.0993773	10.2259	2.27432	0.0645178
430	25.3941	49.7107	430	14.1	22.2	63.6	1.41872	0.337314	0.170932	0.102645	10.3249	2.27905	0.065145
431	25.3899	49.7118	431	16.2	20.2	63.6	1.43152	0.331635	0.1677	0.101011	10.2754	2.27669	0.0648314
432	25.3881	49.71	432	17.2	20.2	62.6	1.43152	0.331635	0.1677	0.101011	10.2754	2.27669	0.0648314
433	25.3843	49.7109	433	15.2	12.1	72.7	1.48336	0.308633	0.154612	0.0943938	10.0751	2.26711	0.0635614
434	25.3802	49.7106	434	13.1	12.1	74.8	1.48336	0.308633	0.154612	0.0943938	10.0751	2.26711	0.0635614
435	25.3777	49.7102	435	13.1	6.1	80.8	1.52176	0.291595	0.144918	0.0894919	9.9267	2.26002	0.0626207
436	25.3743	49.7094	436	15.2	16.2	68.7	1.45712	0.320276	0.161237	0.0977434	10.1765	2.27196	0.0642042
440	25.3599	49.7106	440	17.2	34.3	48.5	1.34128	0.371674	0.190483	0.112531	10.6241	2.29336	0.0670421
441	25.4265	49.7133	441	17.2	22.2	60.6	1.41872	0.337314	0.170932	0.102645	10.3249	2.27905	0.065145
442	25.423	49.7134	442	17.2	28.3	54.6	1.37968	0.354636	0.180788	0.107629	10.4757	2.28626	0.0661014
443	25.4184	49.7154	443	17.2	14.1	68.7	1.47056	0.314313	0.157844	0.0960277	10.1245	2.26947	0.063875
444	25.4149	49.7153	444	15.2	18.2	66.7	1.44432	0.325955	0.164469	0.0993773	10.2259	2.27432	0.0645178
445	25.4117	49.7151	445	15.2	16.2	68.7	1.45712	0.320276	0.161237	0.0977434	10.1765	2.27196	0.0642042
446	25.4083	49.7153	446	23.2	26.3	50.5	1.39248	0.348957	0.177556	0.105995	10.4263	2.2839	0.0657878
447	25.4043	49.7158	447	9.1	8.1	82.8	1.50896	0.297274	0.148149	0.0911259	9.97616	2.26238	0.0629343
449	25.3984	49.7137	449	19.2	20.2	60.6	1.43152	0.331635	0.1677	0.101011	10.2754	2.27669	0.0648314
450	25.3957	49.7148	450	15.2	22.2	62.6	1.41872	0.337314	0.170932	0.102645	10.3249	2.27905	0.065145
451	25.3915	49.715	451	11.1	10.1	78.8	1.49616	0.302954	0.151381	0.0927598	10.0256	2.26475	0.0632479
452	25.3889	49.7136	452	13.1	6.1	80.8	1.52176	0.291595	0.144918	0.0894919	9.9267	2.26002	0.0626207
453	25.3846	49.7142	453	11.1	6.1	82.8	1.52176	0.291595	0.144918	0.0894919	9.9267	2.26002	0.0626207
454	25.382	49.7154	454	12.1	10.1	77.8	1.49616	0.302954	0.151381	0.0927598	10.0256	2.26475	0.0632479
455	25.3776	49.7159	455	14.1	16.2	69.7	1.45712	0.320276	0.161237	0.0977434	10.1765	2.27196	0.0642042
456	25.374	49.7149	456	14.1	32.3	53.5	1.35408	0.365995	0.187251	0.110897	10.5746	2.29099	0.0667285
457	25.3708	49.7154	457	10.1	6.1	83.8	1.52176	0.291595	0.144918	0.0894919	9.9267	2.26002	0.0626207
458	25.3679	49.7161	458	14.1	14.1	71.7	1.47056	0.314313	0.157844	0.0960277	10.1245	2.26947	0.063875
459	25.3643	49.7135	459	14.1	16.2	69.7	1.45712	0.320276	0.161237	0.0977434	10.1765	2.27196	0.0642042
460	25.36	49.7153	460	12.1	14.1	73.7	1.47056	0.314313	0.157844	0.0960277	10.1245	2.26947	0.063875
461	25.424	49.7192	461	8.1	12.1	79.8	1.48336	0.308633	0.154612	0.0943938	10.0751	2.26711	0.0635614
462	25.4213	49.7196	462	16.2	28.3	55.6	1.37968	0.354636	0.180788	0.107629	10.4757	2.28626	0.0661014
463	25.4185	49.7206	463	14.1	28.3	57.6	1.37968	0.354636	0.180788	0.107629	10.4757	2.28626	0.0661014
464	25.4157	49.7202	464	8.1	2	89.9	1.548	0.279952	0.138293	0.0861423	9.82531	2.25517	0.0619779
465	25.4119	49.7197	465	8.1	30.3	61.6	1.36688	0.360315	0.184019	0.109263	10.5252	2.28863	0.0664149
466	25.4091	49.7194	466	16.2	20.2	63.6	1.43152	0.331635	0.1677	0.101011	10.2754	2.27669	0.0648314
467	25.4048	49.7211	467	18.2	22.2	59.6	1.41872	0.337314	0.170932	0.102645	10.3249	2.27905	0.065145
468	25.4014	49.7193	468	18.2	20.2	61.6	1.43152	0.331635	0.1677	0.101011	10.2754	2.27669	0.0648314
469	25.3975	49.7198	469	14.1	26.3	59.6	1.39248	0.348957	0.177556	0.105995	10.4263	2.2839	0.0657878
470	25.3944	49.7206	470	12.1	18.2	69.7	1.44432	0.325955	0.164469	0.0993773	10.2259	2.27432	0.0645178
471	25.3916	49.7204	471	12.1	16.2	71.7	1.45712	0.320276	0.161237	0.0977434	10.1765	2.27196	0.0642042
472	25.3882	49.7202	472	16.2	14.1	69.7	1.47056	0.314313	0.157844	0.0960277	10.1245	2.26947	0.063875
473	25.3836	49.721	473	13.1	14.1	72.7	1.47056	0.314313	0.157844	0.0960277	10.1245	2.26947	0.063875
474	25.3803	49.72	474	13.1	18.2	68.7	1.44432	0.325955	0.164469	0.0993773	10.2259	2.27432	0.0645178
475	25.3776	49.719	475	5.1	14.1	80.8	1.47056	0.314313	0.157844	0.0960277	10.1245	2.26947	0.063875
476	25.3731	49.7196	476	13.1	10.1	76.8	1.49616	0.302954	0.151381	0.0927598	10.0256	2.26475	0.0632479
477	25.3707	49.7207	477	11.1	8.1	80.8	1.50896	0.297274	0.148149	0.0911259	9.97616	2.26238	0.0629343
478	25.3679	49.7206	478	11.1	8.1	80.8	1.50896	0.297274	0.148149	0.0911259	9.97616	2.26238	0.0629343
479	25.3638	49.7199	479	11.1	8.1	80.8	1.50896	0.297274	0.148149	0.0911259	9.97616	2.26238	0.0629343
480	25.3614	49.718	480	7.1	2	90.9	1.548	0.279952	0.138293	0.0861423	9.82531	2.25517	0.0619779
481	25.4239	49.7238	481	11.1	6.1	82.8	1.52176	0.291595	0.144918	0.0894919	9.9267	2.26002	0.0626207
482	25.4203	49.7251	482	17.2	20.2	62.6	1.43152	0.331635	0.1677	0.101011	10.2754	2.27669	0.0648314
483	25.4177	49.7253	483	15.2	16.2	68.7	1.45712	0.320276	0.161237	0.0977434	10.1765	2.27196	0.0642042
484	25.4159	49.7252	484	17.2	24.2	58.6	1.40592	0.342993	0.174163	0.104279	10.3743	2.28142	0.0654585
485	25.4116	49.7239	485	15.2	24.2	60.6	1.40592	0.342993	0.174163	0.104279	10.3743	2.28142	0.0654585
486	25.4086	49.7251	486	17.2	20.2	62.6	1.43152	0.331635	0.1677	0.101011	10.2754	2.27669	0.0648314
487	25.4046	49.7241	487	15.2	18.2	66.7	1.44432	0.325955	0.164469	0.0993773	10.2259	2.27432	0.0645178
488	25.4008	49.724	488	15.2	18.2	66.7	1.44432	0.325955	0.164469	0.0993773	10.2259	2.27432	0.0645178
489	25.3973	49.7237	489	19.2	24.2	56.6	1.40592	0.342993	0.174163	0.104279	10.3743	2.28142	0.0654585
490	25.3933	49.7251	490	11.1	14.1	74.8	1.47056	0.314313	0.157844	0.0960277	10.1245	2.26947	0.063875
491	25.3919	49.7248	491	17.2	12.1	70.7	1.48336	0.308633	0.154612	0.0943938	10.0751	2.26711	0.0635614
492	25.3881	49.7247	492	15.2	18.2	66.7	1.44432	0.325955	0.164469	0.0993773	10.2259	2.27432	0.0645178
493	25.384	49.725	493	15.2	14.1	70.7	1.47056	0.314313	0.157844	0.0960277	10.1245	2.26947	0.063875
494	25.3812	49.7257	494	11.1	8.1	80.8	1.50896	0.297274	0.148149	0.0911259	9.97616	2.26238	0.0629343
495	25.3775	49.7255	495	9.1	4	86.9	1.5352	0.285632	0.141524	0.0877763	9.87477	2.25753	0.0622915
496	25.3728	49.7252	496	9.1	4	86.9	1.5352	0.285632	0.141524	0.0877763	9.87477	2.25753	0.0622915
497	25.3704	49.7259	497	13.1	8.1	78.8	1.50896	0.297274	0.148149	0.0911259	9.97616	2.26238	0.0629343
498	25.368	49.7264	498	9.1	6.1	84.9	1.52176	0.291595	0.144918	0.0894919	9.9267	2.26002	0.0626207
499	25.3645	49.7256	499	21.2	12.1	66.7	1.48336	0.308633	0.154612	0.0943938	10.0751	2.26711	0.0635614
500	25.3605	49.7252	500	9.1	4	86.9	1.5352	0.285632	0.141524	0.0877763	9.87477	2.25753	0.0622915
501	25.4244	49.7302	501	19.2	24.2	56.6	1.40592	0.342993	0.174163	0.104279	10.3743	2.28142	0.0654585
503	25.419	49.7292	503	15.2	16.2	68.7	1.45712	0.320276	0.161237	0.0977434	10.1765	2.27196	0.0642042
504	25.4147	49.7299	504	21.2	20.2	58.6	1.43152	0.331635	0.1677	0.101011	10.2754	2.27669	0.0648314
505	25.411	49.7311	505	17.2	22.2	60.6	1.41872	0.337314	0.170932	0.102645	10.3249	2.27905	0.065145
506	25.4083	49.7311	506	13.1	18.2	68.7	1.44432	0.325955	0.164469	0.0993773	10.2259	2.27432	0.0645178
507	25.4039	49.7297	507	13.1	12.1	74.8	1.48336	0.308633	0.154612	0.0943938	10.0751	2.26711	0.0635614
508	25.4013	49.7285	508	11.1	16.2	72.7	1.45712	0.320276	0.161237	0.0977434	10.1765	2.27196	0.0642042
509	25.3978	49.7295	509	19.2	20.2	60.6	1.43152	0.331635	0.1677	0.101011	10.2754	2.27669	0.0648314
511	25.3905	49.7301	511	17.2	14.1	68.7	1.47056	0.314313	0.157844	0.0960277	10.1245	2.26947	0.063875
512	25.3877	49.7301	512	11.1	8.1	80.8	1.50896	0.297274	0.148149	0.0911259	9.97616	2.26238	0.0629343
513	25.3836	49.73	513	13.1	12.1	74.8	1.48336	0.308633	0.154612	0.0943938	10.0751	2.26711	0.0635614
514	25.381	49.7294	514	11.1	10.1	78.8	1.49616	0.302954	0.151381	0.0927598	10.0256	2.26475	0.0632479
515	25.3782	49.7301	515	11.1	8.1	80.8	1.50896	0.297274	0.148149	0.0911259	9.97616	2.26238	0.0629343
516	25.3732	49.7296	516	9.1	8.1	82.8	1.50896	0.297274	0.148149	0.0911259	9.97616	2.26238	0.0629343
517	25.3698	49.73	517	9.1	6.1	84.9	1.52176	0.291595	0.144918	0.0894919	9.9267	2.26002	0.0626207
518	25.3669	49.7304	518	13.1	6.1	80.8	1.52176	0.291595	0.144918	0.0894919	9.9267	2.26002	0.0626207
519	25.3636	49.7299	519	21.2	10.1	68.7	1.49616	0.302954	0.151381	0.0927598	10.0256	2.26475	0.0632479
520	25.3602	49.7298	520	17.2	10.1	72.7	1.49616	0.302954	0.151381	0.0927598	10.0256	2.26475	0.0632479
521	25.4246	49.735	521	15.2	22.2	62.6	1.41872	0.337314	0.170932	0.102645	10.3249	2.27905	0.065145
522	25.4216	49.7348	522	13.1	18.2	68.7	1.44432	0.325955	0.164469	0.0993773	10.2259	2.27432	0.0645178
523	25.4187	49.7353	523	13.1	14.1	72.7	1.47056	0.314313	0.157844	0.0960277	10.1245	2.26947	0.063875
524	25.4152	49.7351	524	17.2	20.2	62.6	1.43152	0.331635	0.1677	0.101011	10.2754	2.27669	0.0648314
525	25.4116	49.7354	525	17.2	18.2	64.7	1.44432	0.325955	0.164469	0.0993773	10.2259	2.27432	0.0645178
526	25.4075	49.7343	526	17.2	22.2	60.6	1.41872	0.337314	0.170932	0.102645	10.3249	2.27905	0.065145
527	25.4034	49.7333	527	17.2	20.2	62.6	1.43152	0.331635	0.1677	0.101011	10.2754	2.27669	0.0648314
528	25.4013	49.7348	528	13.1	12.1	74.8	1.48336	0.308633	0.154612	0.0943938	10.0751	2.26711	0.0635614
529	25.3972	49.7348	529	13.1	4	82.8	1.5352	0.285632	0.141524	0.0877763	9.87477	2.25753	0.0622915
530	25.3934	49.7332	530	13.1	10.1	76.8	1.49616	0.302954	0.151381	0.0927598	10.0256	2.26475	0.0632479
531	25.3901	49.7346	531	11.1	6.1	82.8	1.52176	0.291595	0.144918	0.0894919	9.9267	2.26002	0.0626207
533	25.3843	49.7344	533	7.1	2	90.9	1.548	0.279952	0.138293	0.0861423	9.82531	2.25517	0.0619779
534	25.3808	49.7347	534	11.1	8.1	80.8	1.50896	0.297274	0.148149	0.0911259	9.97616	2.26238	0.0629343
535	25.3759	49.7365	535	13.1	14.1	72.7	1.47056	0.314313	0.157844	0.0960277	10.1245	2.26947	0.063875
536	25.3732	49.736	536	13.1	8.1	78.8	1.50896	0.297274	0.148149	0.0911259	9.97616	2.26238	0.0629343
537	25.3692	49.7352	537	9.1	4	86.9	1.5352	0.285632	0.141524	0.0877763	9.87477	2.25753	0.0622915
538	25.3669	49.7356	538	11.1	8.1	80.8	1.50896	0.297274	0.148149	0.0911259	9.97616	2.26238	0.0629343
539	25.3645	49.7339	539	9.1	6.1	84.9	1.52176	0.291595	0.144918	0.0894919	9.9267	2.26002	0.0626207
540	25.3602	49.7348	540	13.1	4	82.8	1.5352	0.285632	0.141524	0.0877763	9.87477	2.25753	0.0622915
541	25.4252	49.74	541	15.2	20.2	64.7	1.43152	0.331635	0.1677	0.101011	10.2754	2.27669	0.0648314
542	25.4214	49.7399	542	13.1	20.2	66.7	1.43152	0.331635	0.1677	0.101011	10.2754	2.27669	0.0648314
543	25.4186	49.74	543	15.2	10.1	74.8	1.49616	0.302954	0.151381	0.0927598	10.0256	2.26475	0.0632479
544	25.4151	49.7402	544	17.2	26.3	56.6	1.39248	0.348957	0.177556	0.105995	10.4263	2.2839	0.0657878
545	25.4114	49.7404	545	15.2	28.3	56.6	1.37968	0.354636	0.180788	0.107629	10.4757	2.28626	0.0661014
546	25.4069	49.7403	546	19.2	22.2	58.6	1.41872	0.337314	0.170932	0.102645	10.3249	2.27905	0.065145
547	25.4044	49.7391	547	19.2	18.2	62.6	1.44432	0.325955	0.164469	0.0993773	10.2259	2.27432	0.0645178
548	25.4011	49.74	548	17.2	22.2	60.6	1.41872	0.337314	0.170932	0.102645	10.3249	2.27905	0.065145
549	25.3986	49.7402	549	9.1	34.3	56.6	1.34128	0.371674	0.190483	0.112531	10.6241	2.29336	0.0670421
550	25.3947	49.7406	550	11.1	12.1	76.8	1.48336	0.308633	0.154612	0.0943938	10.0751	2.26711	0.0635614
551	25.3911	49.7404	551	11.1	8.1	80.8	1.50896	0.297274	0.148149	0.0911259	9.97616	2.26238	0.0629343
552	25.3873	49.7399	552	13.1	12.1	74.8	1.48336	0.308633	0.154612	0.0943938	10.0751	2.26711	0.0635614
553	25.384	49.7397	553	17.2	18.2	64.7	1.44432	0.325955	0.164469	0.0993773	10.2259	2.27432	0.0645178
554	25.3806	49.7397	554	13.1	32.3	54.6	1.35408	0.365995	0.187251	0.110897	10.5746	2.29099	0.0667285
555	25.3771	49.7402	555	13.1	12.1	74.8	1.48336	0.308633	0.154612	0.0943938	10.0751	2.26711	0.0635614
556	25.3734	49.7409	556	9.1	8.1	82.8	1.50896	0.297274	0.148149	0.0911259	9.97616	2.26238	0.0629343
557	25.37	49.7399	557	7.1	10.1	82.8	1.49616	0.302954	0.151381	0.0927598	10.0256	2.26475	0.0632479
559	25.3636	49.739	559	9.1	6.1	84.9	1.52176	0.291595	0.144918	0.0894919	9.9267	2.26002	0.0626207
560	25.3615	49.7392	560	9.1	6.1	84.9	1.52176	0.291595	0.144918	0.0894919	9.9267	2.26002	0.0626207
561	25.425	49.7448	561	7.1	16.2	76.8	1.45712	0.320276	0.161237	0.0977434	10.1765	2.27196	0.0642042
562	25.4215	49.7451	562	11.1	2	86.9	1.548	0.279952	0.138293	0.0861423	9.82531	2.25517	0.0619779
563	25.4185	49.7449	563	9.1	28.3	62.6	1.37968	0.354636	0.180788	0.107629	10.4757	2.28626	0.0661014
564	25.4149	49.7456	564	13.1	24.2	62.6	1.40592	0.342993	0.174163	0.104279	10.3743	2.28142	0.0654585
565	25.4113	49.7452	565	17.2	30.3	52.5	1.36688	0.360315	0.184019	0.109263	10.5252	2.28863	0.0664149
566	25.4083	49.7435	566	11.1	34.3	54.6	1.34128	0.371674	0.190483	0.112531	10.6241	2.29336	0.0670421
568	25.4009	49.7441	568	13.1	18.2	68.7	1.44432	0.325955	0.164469	0.0993773	10.2259	2.27432	0.0645178
569	25.3975	49.7447	569	13.1	16.2	70.7	1.45712	0.320276	0.161237	0.0977434	10.1765	2.27196	0.0642042
570	25.3949	49.7445	570	15.2	16.2	68.7	1.45712	0.320276	0.161237	0.0977434	10.1765	2.27196	0.0642042
571	25.3908	49.7438	571	15.2	12.1	72.7	1.48336	0.308633	0.154612	0.0943938	10.0751	2.26711	0.0635614
573	25.3839	49.7446	573	19.2	10.1	70.7	1.49616	0.302954	0.151381	0.0927598	10.0256	2.26475	0.0632479
574	25.3803	49.7447	574	13.1	32.3	54.6	1.35408	0.365995	0.187251	0.110897	10.5746	2.29099	0.0667285
575	25.3772	49.7448	575	7.1	4	88.9	1.5352	0.285632	0.141524	0.0877763	9.87477	2.25753	0.0622915
576	25.3735	49.7448	576	13.1	36.4	50.5	1.32784	0.377637	0.193876	0.114246	10.676	2.29584	0.0673713
577	25.3704	49.745	577	13.1	36.4	50.5	1.32784	0.377637	0.193876	0.114246	10.676	2.29584	0.0673713
578	25.3671	49.7448	578	13.1	12.1	74.8	1.48336	0.308633	0.154612	0.0943938	10.0751	2.26711	0.0635614
579	25.3635	49.7448	579	15.2	14.1	70.7	1.47056	0.314313	0.157844	0.0960277	10.1245	2.26947	0.063875
580	25.3602	49.745	580	17.2	16.2	66.7	1.45712	0.320276	0.161237	0.0977434	10.1765	2.27196	0.0642042
581	25.4256	49.7485	581	11.1	8.1	80.8	1.50896	0.297274	0.148149	0.0911259	9.97616	2.26238	0.0629343
582	25.4214	49.7495	582	9.1	10.1	80.8	1.49616	0.302954	0.151381	0.0927598	10.0256	2.26475	0.0632479
584	25.4147	49.7496	584	13.1	8.1	78.8	1.50896	0.297274	0.148149	0.0911259	9.97616	2.26238	0.0629343
586	25.4083	49.7493	586	11.1	22.2	66.7	1.41872	0.337314	0.170932	0.102645	10.3249	2.27905	0.065145
587	25.4043	49.7495	587	11.1	6.1	82.8	1.52176	0.291595	0.144918	0.0894919	9.9267	2.26002	0.0626207
588	25.4011	49.7494	588	9.1	12.1	78.8	1.48336	0.308633	0.154612	0.0943938	10.0751	2.26711	0.0635614
589	25.3965	49.7493	589	13.1	26.3	60.6	1.39248	0.348957	0.177556	0.105995	10.4263	2.2839	0.0657878
590	25.3939	49.7493	590	17.2	18.2	64.7	1.44432	0.325955	0.164469	0.0993773	10.2259	2.27432	0.0645178
591	25.3912	49.7494	591	17.2	14.1	68.7	1.47056	0.314313	0.157844	0.0960277	10.1245	2.26947	0.063875
592	25.3876	49.7495	592	15.2	10.1	74.8	1.49616	0.302954	0.151381	0.0927598	10.0256	2.26475	0.0632479
593	25.3839	49.7495	593	11.1	10.1	78.8	1.49616	0.302954	0.151381	0.0927598	10.0256	2.26475	0.0632479
594	25.3802	49.7492	594	15.2	26.3	58.6	1.39248	0.348957	0.177556	0.105995	10.4263	2.2839	0.0657878
595	25.3771	49.7494	595	13.1	16.2	70.7	1.45712	0.320276	0.161237	0.0977434	10.1765	2.27196	0.0642042
596	25.3739	49.7494	596	11.1	26.3	62.6	1.39248	0.348957	0.177556	0.105995	10.4263	2.2839	0.0657878
597	25.3705	49.7494	597	13.1	10.1	76.8	1.49616	0.302954	0.151381	0.0927598	10.0256	2.26475	0.0632479
598	25.3667	49.7495	598	15.2	32.3	52.5	1.35408	0.365995	0.187251	0.110897	10.5746	2.29099	0.0667285
599	25.3636	49.7493	599	13.1	14.1	72.7	1.47056	0.314313	0.157844	0.0960277	10.1245	2.26947	0.063875
600	25.3601	49.7493	600	17.2	16.2	66.7	1.45712	0.320276	0.161237	0.0977434	10.1765	2.27196	0.0642042
				-0.434671	-1	0.937848		-0.937848
